# Supplementary material for: In which developing countries are patents on essential medicines being filed?
Source: Global Health. 2017 Jun 26;13:38. doi: 10.1186/s12992-017-0262-4 (PMC5485610; doi:10.1186/s12992-017-0262-4)
Supplement: Supplementary file 2 — Essential medicine patent data files. (XLSX 45 kb) [file 12992_2017_262_MOESM2_ESM.xlsx]

## Sheet: Patent-country counts
	Anti-bacteria		Anti-malaria		Anti-HIV/AIDS																										Heptitus				Influenza		Cancer		GERD			Totals
	Azithromycin		Artemether + lumefantrine		Abacavir		Atazanavir		Didanosine		Efavirenz		Efavirenz + Emtricitabine + Tenofovir		Emtricitabine		Emtricitabine + Tenofovir		Lamivudine + Nevirapine + Stavudine		Lamivudine + Nevirapine + Zidovudine		Lopinavir + ritonavir		Ritonavir		Saquinavir		Tenofovir		Pegylated interferon alfa 2a		Pegylated interferon alfa 2b		Oseltamivir		Bevacizumab		Omeprazole
Country	Patent presence	Patent count	Patent presence	Patent count	Patent presence	Patent count	Patent presence	Patent count	Patent presence	Patent count	Patent presence	Patent count	Patent presence	Patent count	Patent presence	Patent count	Patent presence	Patent count	Patent presence	Patent count	Patent presence	Patent count	Patent presence	Patent count	Patent presence	Patent count	Patent presence	Patent count	Patent presence	Patent count	Patent presence	Patent count	Patent presence	Patent count	Patent presence	Patent count	Patent presence	Patent count	Patent presence	Patent count		Medicines	Total patents
Afghanistan																																										0	0
Albania	1	4											1	8	1	1	1	5			1	1	1	1	1	1			1	3			1	1			1	2				10	37
Algeria					1	2			1	1	1	1															1	1														4	9
American Samoa																																										0	0
Angola																																										0	0
Armenia					1	4					1	3	1	3			1	1					1	2	1	2																6	21
Azerbaijan					1	4					1	3	1	3			1	1					1	2	1	2					1	1										7	23
Bangladesh																																										0	0
Belarus					1	5					1	3	1	3			1	1					1	2	1	2					1	1										7	24
Belize																																										0	0
Benin																					1	1									1	1										2	4
Bhutan																																										0	0
Bolivia																																										0	0
Bosnia and Herzegovina															1	1															1	1										2	4
Botswana			1	1					1	4			1	2			1	2	1	3																						5	17
Brazil					1	4	1	4	1	1	1	2	1	4			1	2					1	12	1	13	1	1	1	1	1	1			1	1	1	3				13	62
Bulgaria	1	4			1	2	1	4	1	3	1	2	1	10	1	3	1	5			1	1	1	5	1	7	1	1	1	5	1	1										14	67
Burkina Faso																					1	1									1	1										2	4
Burundi					1	1																																				1	2
Cabo Verde																																										0	0
Cambodia																																										0	0
Cameroon																					1	1									1	1										2	4
Central African Republic																					1	1									1	1										2	4
Chad																					1	1									1	1										2	4
China					1	4	1	9	1	3	1	7	1	25	1	5	1	4					1	11	1	15	1	1	1	15	1	1	1	2	1	12	1	3	1	1		16	134
Colombia					1	1	1	1	1	2													1	5	1	4	1	1			1	1	1	1								8	24
Comoros																															1	1										1	2
Congo, Dem. Rep																					1	1																				1	2
Congo, Rep.																					1	1									1	1										2	4
Costa Rica																							1	2	1	2	1	1														3	8
Côte d'Ivoire																															1	1										1	2
Djibouti																																										0	0
Dominica																																										0	0
Dominican Republic																							1	1	1	1	1	1			1	1										4	8
Ecuador					1	1	1	1															1	1	1	1	1	1			1	1										6	12
Egypt					1	1	1	1	1	2																	1	1			1	1										5	11
El Salvador					1	2															1	1	1	2	1	2	1	1			1	1										6	15
Eritrea																																										0	0
Ethiopia																																										0	0
Fiji																																										0	0
Gabon																					1	1									1	1										2	4
Gambia					1	4							1	2			1	2	1	3	1	1																				5	17
Georgia					1	2	1	1	1	2													1	1	1	1					1	1			1	1	1	1				8	18
Ghana					1	4							1	2			1	2	1	3	1	1																				5	17
Grenada																																										0	0
Guatemala					1	2																	1	2	1	2	1	1			1	1										5	13
Guinea																					1	1									1	1										2	4
Guinea-Bissau																															1	1										1	2
Guyana																																					1	1				1	2
Haiti																																										0	0
Honduras					1	2									1	1							1	2	1	2																4	11
India					1	3	1	11			1	4	1	10			1	4	1	2							1	1	1	10	1	1	1	2	1	1						11	60
Indonesia					1	4	1	1	1	2			1	1			1	1			1	1	1	5	1	7	1	1	1	1	1	1	1	1								12	38
Iran (Islamic Republic of)																																							1	1		1	2
Iraq																																										0	0
Jamaica					1	3																									1	1										2	6
Jordan					1	2																					1	1														2	5
Kazakhstan					1	4					1	2	1	3			1	1													1	1										5	16
Kenya					1	4			1	3			1	2			1	2	1	3	1	1																				6	21
Kiribati																																										0	0
Korea, Dem Rep.							1	2	1	1	1	2																														3	8
Kosovo																							1	1	1	1					1	1										3	6
Kyrgyz Republic					1	4					1	3	1	3			1	1					1	2	1	2					1	1										7	23
Lao People's Democratic Republic																																										0	0
Lebanon					1	2																					1	1			1	1										3	7
Lesotho					1	3							1	2			1	2	1	3	1	1																				5	16
Liberia													1	2			1	2	1	3																						3	10
Libya																																										0	0
Macedonia, FYR	1	4											1	8	1	1	1	5					1	1	1	1			1	3	1	1	1	1			1	2				10	37
Madagascar																																										0	0
Malawi					1	4							1	2			1	2	1	3	1	1																				5	17
Malaysia					1	3	1	2	1	1	1	1											1	3	1	5	1	1			1	1	1	3					1	2		10	32
Maldives																																										0	0
Mali																					1	1									1	1										2	4
Marshall Islands																																										0	0
Mauritania																					1	1									1	1										2	4
Mauritius					1	1																																				1	2
Mexico	1	3			1	4	1	10	1	3	1	8	1	11	1	1	1	5			1	1	1	17	1	17	1	1	1	2	1	1	1	5	1	2	1	1	1	1		18	111
Micronesia (Federated States of)																																										0	0
Moldova (Republic of)											1	3	1	3			1	1					1	2	1	2																5	16
Mongolia																																										0	0
Montenegro											1	1																														1	2
Morocco					1	3													1	1							1	1			1	1										4	10
Mozambique					1	1							1	2			1	2	1	3																						4	12
Myanmar																																										0	0
Namibia													1	2			1	2	1	3																						3	10
Nepal																																										0	0
Nicaragua					1	2																	1	3	1	3																3	11
Niger																					1	1									1	1										2	4
Nigeria					1	1			1	1																					1	1										3	6
Pakistan					1	1	1	2															1	2	1	1					1	1										5	12
Palau																																										0	0
Palestine, State of																																										0	0
Panama					1	2																	1	1	1	1	1	1			1	1										5	11
Papua New Guinea																																										0	0
Paraguay																															1	1										1	2
Peru					1	3																	1	2	1	2	1	1			1	1	1	2								6	17
Philippines					1	7	1	2			1	2	1	4	1	5					1	1	1	13	1	14	1	1	1	3	1	1	1	3					1	2		13	71
Romania	1	4			1	1	1	4	1	3	1	6	1	9	1	1	1	5			1	1	1	7	1	11	1	1	1	4	1	1	1	3			1	2				16	79
Rwanda													1	2			1	2	1	3																						3	10
Saint Lucia																																										0	0
Saint Vincent and the Grenadines																																										0	0
Samoa																																										0	0
Sao Tome and Principe													1	2			1	2	1	3																						3	10
Senegal																					1	1									1	1										2	4
Serbia	1	4											1	9	1	1	1	5					1	1	1	1	1	1	1	5	1	1										9	37
Seychelles																																										0	0
Sierra Leone					1	4							1	2			1	2	1	3	1	1																				5	17
Solomon Islands																																										0	0
Somalia													1	2			1	2	1	3																						3	10
South Africa	1	1			1	3	1	3	1	2	1	3	1	2			1	1	1	5	1	1	1	5	1	5					1	1	1	1			1	1	1	1		15	50
South Sudan																																										0	0
Sri Lanka					1	3															1	1	1	2	1	2					1	1										5	14
Sudan					1	3							1	2			1	2	1	3	1	1																				5	16
Suriname																																										0	0
Swaziland					1	4							1	2			1	2	1	3	1	1																				5	17
Syrian Arab Republic																																										0	0
Tajikistan					1	4					1	3	1	3			1	1					1	2	1	2					1	1										7	23
Tanzania													1	2			1	2	1	3																						3	10
Thailand					1	2	1	2	1	2													1	3	1	3	1	1			1	1	1	2								8	24
Timor-Leste																																										0	0
Togo																					1	1									1	1										2	4
Tonga																																										0	0
Tunisia					1	2																					1	1			1	1										3	7
Turkey	1	4			1	4	1	4	1	4	1	1	1	8	1	1	1	5					1	6	1	10	1	1			1	1										12	61
Turkmenistan					1	4					1	3	1	3			1	1					1	2	1	2					1	1										7	23
Tuvalu																																										0	0
Uganda					1	4							1	2			1	2	1	3	1	1																				5	17
Ukraine					1	2	1	1	1	2	1	3	1	1			1	1					1	2	1	2	1	1			1	1			1	1						11	28
Uzbekistan																															1	1										1	2
Vanuatu																																										0	0
Venezuela, RB					1	2			1	2													1	1	1	1	1	1			1	1	1	2								7	17
Vietnam							1	2			1	3	1	1			1	1			1	1	1	2	1	2					1	1			1	1						9	23
West Bank and Gaza																																										0	0
Yemen																																										0	0
Zambia													1	2			1	2	1	3																						3	10
Zimbabwe					1	4							1	2			1	2	1	3	1	1									1	1										6	19
Totals	8	28	1	1	53	152	20	67	20	44	23	69	42	173	11	21	41	95	22	65	34	34	38	136	38	154	28	28	11	52	60	60	14	29	7	19	9	16	6	8		486	1737
Regions
ARIPO					1	4			1	2			2	2			1	2	1	3	1	1																				7	21
EAPC					1	4					1	2	3	3			1	1					1	4	1	4																8	26
EPO	1	4			1	1	1	1	1	1	1	2	8	8	1	1	1	5			1	1	1	21	1	26	1	1	1	5			1	3								21	101
OAPI																					1	1									1	1										2	4
GCC																																										0	0
Totals	9	32	1	1	56	161	21	68	22	47	25	73	55	186	12	22	44	103	23	68	37	37	40	161	40	184	29	29	12	57	61	61	15	32	7	19	9	16	6	8		524	1889
